# Supplementary material for: Hygiene of Medical Devices and Minimum Inhibitory Concentrations for Alcohol-Based and QAC Disinfectants among Isolates from Physical Therapy Departments
Source: Int J Environ Res Public Health. 2022 Nov 9;19(22):14690. doi: 10.3390/ijerph192214690 (PMC9691081; doi:10.3390/ijerph192214690)
Supplement: Supplementary file 1 [file ijerph-19-14690-s001.zip]

Archive with 1 entries (1 files):
- ijerph-1997664-supplementary.pdf
